# Supplementary material for: RedquorinXS Mutants with Enhanced Calcium Sensitivity and Bioluminescence Output Efficiently Report Cellular and Neuronal Network Activities
Source: Int J Mol Sci. 2020 Oct 22;21(21):7846. doi: 10.3390/ijms21217846 (PMC7660078; doi:10.3390/ijms21217846)
Supplement: Supplementary file 1 [file ijms-21-07846-s001.zip]

Archive with 2 entries (2 files):
- ijms-976227.avi
- Supplementary.pdf
